# Supplementary material for: Thymoquinone (TQ) Inhibits Inflammation and Migration of THP-1 Macrophages: Mechanistic Insights into the Prevention of Atherosclerosis Using In-Vitro and In-Silico Analysis
Source: Curr Issues Mol Biol. 2022 Apr 15;44(4):120. doi: 10.3390/cimb44040120 (PMC9164073; doi:10.3390/cimb44040120)
Supplement: Supplementary file 1 [file cimb-44-00120-s001.zip]

Archive with 6 entries (6 files):
- Table S2.xlsx
- Table S3.xlsx
- Table S1.xlsx
- Figure S3.tif
- Figure S1.tif
- Figure S2.tif
