# Supplementary material for: Thymoquinone (TQ) Inhibits Inflammation and Migration of THP-1 Macrophages: Mechanistic Insights into the Prevention of Atherosclerosis Using In-Vitro and In-Silico Analysis
Source: Curr Issues Mol Biol. 2022 Apr 15;44(4):120. doi: 10.3390/cimb44040120 (PMC9164073; doi:10.3390/cimb44040120)
Supplement: Supplementary file 1 [file cimb-44-00120-s001.zip › Table S2.xlsx]

## Sheet: 100-targets-associated_diseases
Disease Name	Relevance (p-value)	Number of associated targets	Therapeutic Area	Highest associated targets (max 10)	All targets
Atherosclerosis	4e-41	60	cardiovascular disease	PTGS2 PPARA PPARG ACE NR3C1 NR3C2 CNR1 ADRA1A ADRA1B ADRA1D ...	PTGS2 PPARA PPARG ACE NR3C1 NR3C2 CNR1 ADRA1A ADRA1B ADRA1D IL6 NOS3 ALOX5 PGR NR1I2 TRPA1 CASP1 CTSS PPARD P2RX7 PTPN1 DUSP1 TLR9 PARP1 GPBAR1 GSK3B SOAT1 ADAM17 SHBG CTSK SYK MPEG1 TDO2 CYP2C19 CYP19A1 NOS1 AHR MAP2K1 BRD4 MAOA MGLL CYP11B2 CA6 TYMP SLC5A7 MALT1 CA1 PTPN2 NR1I3 CTSB FABP1 XIAP ACHE SERPINA6 RGS4 CTSC MTNR1A CHRM1 MTNR1B ADH1C
Carotid atherosclerosis	5e-13	13	nervous system disease, cardiovascular disease	IL6 ACE PPARG NOS3 PTGS2 CTSS SLC5A7 ALOX5 CYP11B2 MAOA ...	IL6 ACE PPARG NOS3 PTGS2 CTSS SLC5A7 ALOX5 CYP11B2 MAOA CASP1 CA6 SHBG
Premature coronary artery atherosclerosis	1e-09	7	phenotype	NOS3 IL6 ACE PPARA CYP19A1 ADH1B MPEG1	NOS3 IL6 ACE PPARA CYP19A1 ADH1B MPEG1
Coronary atherosclerosis	0.0001	6	cardiovascular disease, respiratory or thoracic disease	PTGS2 CNR1 NOS3 SOAT1 IL6 ACE	PTGS2 CNR1 NOS3 SOAT1 IL6 ACE
Cerebral atherosclerosis	0.0004	4	cardiovascular disease	PTGS2 ACE IL6 ADH1C	PTGS2 ACE IL6 ADH1C
