# Supplementary material for: Thymoquinone (TQ) Inhibits Inflammation and Migration of THP-1 Macrophages: Mechanistic Insights into the Prevention of Atherosclerosis Using In-Vitro and In-Silico Analysis
Source: Curr Issues Mol Biol. 2022 Apr 15;44(4):120. doi: 10.3390/cimb44040120 (PMC9164073; doi:10.3390/cimb44040120)
Supplement: Supplementary file 1 [file cimb-44-00120-s001.zip › Table S3.xlsx]

## Sheet: Targets Associated_Hypercholest
Disease Name	Relevance (p-value)	Number of associated targets	Therapeutic Area	Highest associated targets (max 10)	All targets
Hypercholesterolemia	1e-26	32	phenotype	ACE PPARA PPARG ADRA1A ADRA1D ADRA1B PGR NR3C2 NOS3 PTGS2 ...	ACE PPARA PPARG ADRA1A ADRA1D ADRA1B PGR NR3C2 NOS3 PTGS2 NR1I2 GSK3B ALOX5 ACHE IL6 SYK CASP1 GPBAR1 CYP19A1 DUSP1 CNR1 CA1 SOAT1 MPEG1 MGLL ADRA2A MTNR1B PTPN1 SHBG ADH1A NR3C1 PARP1
familial hypercholesterolemia	1e-14	19	genetic, familial or congenital disease, nutritional or metabolic disease	CYP19A1 PPARG NOS3 PPARA PPARD CHRNA7 HDAC8 SOAT1 GPBAR1 RGS4 ...	CYP19A1 PPARG NOS3 PPARA PPARD CHRNA7 HDAC8 SOAT1 GPBAR1 RGS4 NOS1 SLC5A7 IL6 ACE NR3C1 ALOX5 SHBG ADH1A ACHE
cholesterol catabolic process disease	3e-13	14	genetic, familial or congenital disease, nutritional or metabolic disease	GPBAR1 IL6 MALT1 SHBG CTSK CA1 NR1I2 ACE GLI1 TLR9 ...	GPBAR1 IL6 MALT1 SHBG CTSK CA1 NR1I2 ACE GLI1 TLR9 ACHE PGR TRPA1 CYP19A1
cholesterol metabolism disease	6e-13	16	genetic, familial or congenital disease, nutritional or metabolic disease	NOS3 GPBAR1 IL6 MALT1 TRPA1 SHBG CTSK CA1 NR1I2 ACE ...	NOS3 GPBAR1 IL6 MALT1 TRPA1 SHBG CTSK CA1 NR1I2 ACE GLI1 PGR TLR9 ACHE MPEG1 CYP19A1
Homozygous familial hypercholesterolemia	5e-10	13	endocrine system disease, genetic, familial or congenital disease, nutritional or metabolic disease	CYP19A1 PPARG NOS3 PPARA PPARD CHRNA7 GPBAR1 SOAT1 HDAC8 RGS4 ...	CYP19A1 PPARG NOS3 PPARA PPARD CHRNA7 GPBAR1 SOAT1 HDAC8 RGS4 NOS1 SLC5A7 ADH1A
total cholesterol measurement	2e-05	10	measurement	PPARG NR1I2 ADH1C GLI2 PPARA ADH1B SERPINA6 SLC6A4 ALOX5 ACHE	PPARG NR1I2 ADH1C GLI2 PPARA ADH1B SERPINA6 SLC6A4 ALOX5 ACHE
high density lipoprotein cholesterol measurement	0.0004	9	measurement	PPARG GLUL GSK3B PPARD NR1I2 ALOX5 CTSS MALT1 GLI1	PPARG GLUL GSK3B PPARD NR1I2 ALOX5 CTSS MALT1 GLI1
cholesterol embolism	0.0006	2	cardiovascular disease	CYP2A6 NR3C1	CYP2A6 NR3C1
Hypocholesterolemia	0.007	2	phenotype	IL6 CNR1	IL6 CNR1
46,XY disorder of sex development due to cholesterol synthesis defect	0.01	2	endocrine system disease, reproductive system or breast disease, genetic, familial or congenital disease, urinary system disease, nutritional or metabolic disease	TRPA1 MPEG1	TRPA1 MPEG1
cholesterol biosynthetic process disease	0.02	3	genetic, familial or congenital disease, nutritional or metabolic disease	NOS3 TRPA1 MPEG1	NOS3 TRPA1 MPEG1
Cholesteryl ester storage disease	0.02	2	endocrine system disease, genetic, familial or congenital disease, nutritional or metabolic disease	NOS3 AHR	NOS3 AHR
low density lipoprotein cholesterol measurement	0.2	3	measurement	PPARG GLI2 SERPINA6	PPARG GLI2 SERPINA6
HDL cholesterol change measurement	0.2	1	measurement	GLUL	GLUL
