# Supplementary material for: Thymoquinone (TQ) Inhibits Inflammation and Migration of THP-1 Macrophages: Mechanistic Insights into the Prevention of Atherosclerosis Using In-Vitro and In-Silico Analysis
Source: Curr Issues Mol Biol. 2022 Apr 15;44(4):120. doi: 10.3390/cimb44040120 (PMC9164073; doi:10.3390/cimb44040120)
Supplement: Supplementary file 1 [file cimb-44-00120-s001.zip › Table S1.xlsx]

## Sheet: SwissTargetPrediction(1)
Target	Common name	Uniprot ID	ChEMBL ID	Target Class	Probability*
Serine/threonine-protein kinase PLK1	PLK1	P53350	CHEMBL3024	Kinase	1
Zinc finger protein GLI2	GLI2	P10070	CHEMBL5119	Transcription factor	0.141787
Zinc finger protein GLI1	GLI1	P08151	CHEMBL5461	Transcription factor	0.141787
Arachidonate 5-lipoxygenase	ALOX5	P09917	CHEMBL215	Oxidoreductase	0.133391
Cytochrome P450 19A1	CYP19A1	P11511	CHEMBL1978	Cytochrome P450	0.133391
Monoamine oxidase B	MAOB	P27338	CHEMBL2039	Oxidoreductase	0.125076
T-cell protein-tyrosine phosphatase	PTPN2	P17706	CHEMBL3807	Phosphatase	0.125076
Neuronal acetylcholine receptor; alpha4/beta2	CHRNA4 CHRNB2	P43681 P17787	CHEMBL1907589	Ligand-gated ion channel	0.116739
Acetylcholinesterase	ACHE	P22303	CHEMBL220	Hydrolase	0.116739
Carbonic anhydrase II	CA2	P00918	CHEMBL205	Lyase	0.116739
Carbonic anhydrase I	CA1	P00915	CHEMBL261	Lyase	0.116739
Muscarinic acetylcholine receptor M4	CHRM4	P08173	CHEMBL1821	Family A G protein-coupled receptor	0.116739
Muscarinic acetylcholine receptor M5	CHRM5	P08912	CHEMBL2035	Family A G protein-coupled receptor	0.116739
Muscarinic acetylcholine receptor M2	CHRM2	P08172	CHEMBL211	Family A G protein-coupled receptor	0.116739
Muscarinic acetylcholine receptor M1	CHRM1	P11229	CHEMBL216	Family A G protein-coupled receptor	0.116739
Muscarinic acetylcholine receptor M3	CHRM3	P20309	CHEMBL245	Family A G protein-coupled receptor	0.116739
Acyl coenzyme A:cholesterol acyltransferase 1	SOAT1	P35610	CHEMBL2782	Enzyme	0.116739
Testis-specific androgen-binding protein	SHBG	P04278	CHEMBL3305	Secreted protein	0.116739
Neuronal acetylcholine receptor protein alpha-7 subunit	CHRNA7	P36544	CHEMBL2492	Ligand-gated ion channel	0.116739
Angiotensin-converting enzyme (by homology)	ACE	P12821	CHEMBL1808	Protease	0.116739
Glycogen synthase kinase-3 beta	GSK3B	P49841	CHEMBL262	Kinase	0
Poly [ADP-ribose] polymerase-1	PARP1	P09874	CHEMBL3105	Enzyme	0
Cytochrome P450 11B1	CYP11B1	P15538	CHEMBL1908	Cytochrome P450	0
Cytochrome P450 11B2	CYP11B2	P19099	CHEMBL2722	Cytochrome P450	0
Histone deacetylase 8	HDAC8	Q9BY41	CHEMBL3192	Eraser	0
Induced myeloid leukemia cell differentiation protein Mcl-1	MCL1	Q07820	CHEMBL4361	Other cytosolic protein	0
Monoamine oxidase A	MAOA	P21397	CHEMBL1951	Oxidoreductase	0
Norepinephrine transporter	SLC6A2	P23975	CHEMBL222	Electrochemical transporter	0
Dual specificity mitogen-activated protein kinase kinase 1	MAP2K1	Q02750	CHEMBL3587	Kinase	0
Dual specificity protein phosphatase 1 (by homology)	DUSP1	P28562	CHEMBL6026	Enzyme	0
Alcohol dehydrogenase alpha chain	ADH1A	P07327	CHEMBL1970	Oxidoreductase	0
Carbonic anhydrase XII	CA12	O43570	CHEMBL3242	Lyase	0
Transient receptor potential cation channel subfamily A member 1	TRPA1	O75762	CHEMBL6007	Voltage-gated ion channel	0
Cathepsin K	CTSK	P43235	CHEMBL268	Protease	0
Serotonin transporter	SLC6A4	P31645	CHEMBL228	Electrochemical transporter	0
Cathepsin S	CTSS	P25774	CHEMBL2954	Protease	0
Cathepsin (B and K)	CTSB	P07858	CHEMBL4072	Protease	0
Regulator of G-protein signaling 4	RGS4	P49798	CHEMBL1795091	Unclassified protein	0
Thymidine phosphorylase	TYMP	P19971	CHEMBL3106	Enzyme	0
Aryl hydrocarbon receptor	AHR	P35869	CHEMBL3201	Transcription factor	0
Cyclooxygenase-2	PTGS2	P35354	CHEMBL230	Oxidoreductase	0
Monoglyceride lipase	MGLL	Q99685	CHEMBL4191	Enzyme	0
Polyadenylate-binding protein 1	PABPC1	P11940	CHEMBL1293286	Unclassified protein	0
Cytochrome P450 2A6	CYP2A6	P11509	CHEMBL5282	Cytochrome P450	0
Tyrosine-protein kinase SYK	SYK	P43405	CHEMBL2599	Kinase	0
Cannabinoid receptor 1	CNR1	P21554	CHEMBL218	Family A G protein-coupled receptor	0
Caspase-1	CASP1	P29466	CHEMBL4801	Protease	0
Glutathione reductase	GSR	P00390	CHEMBL2755	Oxidoreductase	0
P2X purinoceptor 7	P2RX7	Q99572	CHEMBL4805	Ligand-gated ion channel	0
Tryptophan 2,3-dioxygenase (by homology)	TDO2	P48775	CHEMBL2140	Enzyme	0
High-affinity choline transporter (by homology)	SLC5A7	Q9GZV3	CHEMBL4507	Electrochemical transporter	0
Alcohol dehydrogenase beta chain	ADH1B	P00325	CHEMBL3284	Oxidoreductase	0
Alcohol dehydrogenase gamma chain	ADH1C	P00326	CHEMBL3285	Oxidoreductase	0
Protein-tyrosine phosphatase 1B	PTPN1	P18031	CHEMBL335	Phosphatase	0
Quinone reductase 2	NQO2	P16083	CHEMBL3959	Enzyme	0
Alpha-2a adrenergic receptor	ADRA2A	P08913	CHEMBL1867	Family A G protein-coupled receptor	0
Adrenergic receptor alpha-2	ADRA2C	P18825	CHEMBL1916	Family A G protein-coupled receptor	0
Alpha-2b adrenergic receptor	ADRA2B	P18089	CHEMBL1942	Family A G protein-coupled receptor	0
Alpha-1d adrenergic receptor	ADRA1D	P25100	CHEMBL223	Family A G protein-coupled receptor	0
Alpha-1a adrenergic receptor	ADRA1A	P35348	CHEMBL229	Family A G protein-coupled receptor	0
Alpha-1b adrenergic receptor	ADRA1B	P35368	CHEMBL232	Family A G protein-coupled receptor	0
Poly [ADP-ribose] polymerase 3	PARP3	Q9Y6F1	CHEMBL5083	Enzyme	0
Interleukin-6	IL6	P05231	CHEMBL1795129	Secreted protein	0
Mineralocorticoid receptor	NR3C2	P08235	CHEMBL1994	Nuclear receptor	0
Glucocorticoid receptor	NR3C1	P04150	CHEMBL2034	Nuclear receptor	0
Corticosteroid binding globulin	SERPINA6	P08185	CHEMBL2421	Secreted protein	0
ADAM17	ADAM17	P78536	CHEMBL3706	Protease	0
Glutamine synthetase	GLUL	P15104	CHEMBL4612	Ligase	0
G-protein coupled bile acid receptor 1	GPBAR1	Q8TDU6	CHEMBL5409	Family A G protein-coupled receptor	0
Fatty acid-binding protein, liver (by homology)	FABP1	P07148	CHEMBL5421	Fatty acid binding protein family	0
Melatonin receptor 1A	MTNR1A	P48039	CHEMBL1945	Family A G protein-coupled receptor	0
Melatonin receptor 1B	MTNR1B	P49286	CHEMBL1946	Family A G protein-coupled receptor	0
Progesterone receptor	PGR	P06401	CHEMBL208	Nuclear receptor	0
Peroxisome proliferator-activated receptor gamma	PPARG	P37231	CHEMBL235	Nuclear receptor	0
Peroxisome proliferator-activated receptor alpha	PPARA	Q07869	CHEMBL239	Nuclear receptor	0
Pregnane X receptor	NR1I2	O75469	CHEMBL3401	Nuclear receptor	0
Peroxisome proliferator-activated receptor delta	PPARD	Q03181	CHEMBL3979	Nuclear receptor	0
Estradiol 17-beta-dehydrogenase 3	HSD17B3	P37058	CHEMBL4234	Enzyme	0
Nuclear receptor subfamily 1 group I member 3 (by homology)	NR1I3	Q14994	CHEMBL5503	Nuclear receptor	0
Nitric-oxide synthase, brain	NOS1	P29475	CHEMBL3568	Enzyme	0
Nitric-oxide synthase, endothelial	NOS3	P29474	CHEMBL4803	Enzyme	0
Mucosa-associated lymphoid tissue lymphoma translocation protein 1	MALT1	Q9UDY8	CHEMBL3632452	Hydrolase	0
Carbonic anhydrase IX	CA9	Q16790	CHEMBL3594	Lyase	0
Lysine-specific demethylase 4D-like	KDM4E	B2RXH2	CHEMBL1293226	Eraser	0
Inosine-5'-monophosphate dehydrogenase 2	IMPDH2	P12268	CHEMBL2002	Oxidoreductase	0
Tyrosyl-DNA phosphodiesterase 2	TDP2	O95551	CHEMBL2169736	Enzyme	0
Lysine-specific demethylase 4C	KDM4C	Q9H3R0	CHEMBL6175	Eraser	0
Cytochrome P450 2C19	CYP2C19	P33261	CHEMBL3622	Cytochrome P450	0
Macrophage-expressed gene 1 protein	MPEG1	Q2M385	CHEMBL3414409	Unclassified protein	0
Inhibitor of apoptosis protein 3	XIAP	P98170	CHEMBL4198	Other cytosolic protein	0
Phosphodiesterase 7A	PDE7A	Q13946	CHEMBL3012	Phosphodiesterase	0
Toll-like receptor (TLR7/TLR9)	TLR9	Q9NR96	CHEMBL5804	Toll-like and Il-1 receptors	0
DNA topoisomerase II alpha	TOP2A	P11388	CHEMBL1806	Isomerase	0
Carbonic anhydrase VII	CA7	P43166	CHEMBL2326	Lyase	0
Carbonic anhydrase VI	CA6	P23280	CHEMBL3025	Lyase	0
Carbonic anhydrase XIV	CA14	Q9ULX7	CHEMBL3510	Lyase	0
Carbonic anhydrase XIII (by homology)	CA13	Q8N1Q1	CHEMBL3912	Lyase	0
Carbonic anhydrase VB	CA5B	Q9Y2D0	CHEMBL3969	Lyase	0
Bromodomain-containing protein 4	BRD4	O60885	CHEMBL1163125	Reader	0
Dipeptidyl peptidase I	CTSC	P53634	CHEMBL2252	Protease	0
